# Supplementary material for: Cellular Immune Profiling of Lung and Blood Compartments in Patients with SARS-CoV-2 Infection
Source: Pathogens. 2023 Mar 11;12(3):442. doi: 10.3390/pathogens12030442 (PMC10057444; doi:10.3390/pathogens12030442)
Supplement: Supplementary file 1 [file pathogens-12-00442-s001.zip]

Archive with 1 entries (1 files):
- pathogens-2214969-supplementary.tif
